# Supplementary material for: Understanding Anomalous Cage-Escape Dynamics in Photoredox Processes Driven by a Fe(III) N‑Heterocyclic Carbene Complex
Source: J Am Chem Soc. 2025 Jul 30;147(35):31509–20. doi: 10.1021/jacs.5c04296 (PMC12412107; doi:10.1021/jacs.5c04296)
Supplement: Supplementary file 1 [file ja5c04296_si_001.zip]

Archive with 14 entries (13 files):
- ff_param/
- __MACOSX/._ff_param
- ff_param/pf6.dat
- __MACOSX/ff_param/._pf6.dat
- ff_param/prep_pf6.in.txt
- __MACOSX/ff_param/._prep_pf6.in.txt
- ff_param/prep_feIII.in.txt
- __MACOSX/ff_param/._prep_feIII.in.txt
- ff_param/prep_feII.in.txt
- __MACOSX/ff_param/._prep_feII.in.txt
- ff_param/feII.dat
- __MACOSX/ff_param/._feII.dat
- ff_param/feIII.dat
- __MACOSX/ff_param/._feIII.dat
