# Supplementary material for: Understanding Anomalous Cage-Escape Dynamics in Photoredox Processes Driven by a Fe(III) N‑Heterocyclic Carbene Complex
Source: J Am Chem Soc. 2025 Jul 30;147(35):31509–20. doi: 10.1021/jacs.5c04296 (PMC12412107; doi:10.1021/jacs.5c04296)
Supplement: Supplementary file 1 [file ja5c04296_si_001.zip › ff_param/pf6.dat]

PF6 parameters                                                                        

MASS
p     30.970
fa    19.000
fa    19.000
fb    19.000
fb    19.000
fc    19.000
fc    19.000

BOND
p -fa  188.906     1.64127
p -fb  188.821     1.64124
p -fc  189.243     1.64128

ANGLE
fa-p -fa   111.976     179.985
fa-p -fb    81.700      90.000
fa-p -fc    92.296      90.000
fb-p -fb    99.172     179.984
fb-p -fc    98.712      90.000
fc-p -fc   105.099     179.987

DIHEDRAL

NONB
p           2.0732  0.2295         ! From gaff2
fa          1.7029  0.0832         ! From gaff2
fb          1.7029  0.0832         ! From gaff2
fc          1.7029  0.0832         ! From gaff2
