# Supplementary material for: Understanding Anomalous Cage-Escape Dynamics in Photoredox Processes Driven by a Fe(III) N‑Heterocyclic Carbene Complex
Source: J Am Chem Soc. 2025 Jul 30;147(35):31509–20. doi: 10.1021/jacs.5c04296 (PMC12412107; doi:10.1021/jacs.5c04296)
Supplement: Supplementary file 1 [file ja5c04296_si_001.zip › ff_param/prep_pf6.in.txt]

    0    0    2
pf6.dat
Prep PF6                                                           
pf6.dat
  PF6  INT     1
 CHANGE OMIT DU   BEG
   0.00000
   1  DUMM  DU    M     0.0000  0.0000   .0000   .0000
   2  DUMM  DU    M     0.0000  1.0000   .0000   .0000
   3  DUMM  DU    M     1.0000  1.0000   .0000   .0000
   4  P     p     M    -0.6770  1.5080 -0.0430  1.253796
   5  F1    fa    E     0.5790  0.6420 -0.6480 -0.375633
   6  F2    fa    E    -1.9330  2.3740  0.5610 -0.375633
   7  F3    fb    E    -1.4100  0.1170  0.4260 -0.375633
   8  F4    fb    E     0.0560  2.9000 -0.5130 -0.375633
   9  F5    fc    E    -1.4370  1.4190 -1.4950 -0.375633
  10  F6    fc    E     0.0830  1.5980  1.4080 -0.375633


DONE
STOP
