# Supplementary material for: Understanding Anomalous Cage-Escape Dynamics in Photoredox Processes Driven by a Fe(III) N‑Heterocyclic Carbene Complex
Source: J Am Chem Soc. 2025 Jul 30;147(35):31509–20. doi: 10.1021/jacs.5c04296 (PMC12412107; doi:10.1021/jacs.5c04296)
Supplement: Supplementary file 1 [file ja5c04296_si_001.zip › ff_param/prep_feIII.in.txt]

    0    0    2
feIII.dat
Prep feIII                                                         
feIII.dat
  FEC  INT     1
 CHANGE OMIT DU   BEG
   0.00000
   1  DUMM  DU    M     0.0000  0.0000   .0000   .0000
   2  DUMM  DU    M     0.0000  1.0000   .0000   .0000
   3  DUMM  DU    M     1.0000  1.0000   .0000   .0000
   4  CF2   ca    M     5.5546  0.1938  1.1798   -0.090994
   5  HF2   ha    E     5.0394  0.3357  2.1255    0.107521
   6  CG2   ca    M     6.9394  0.0183  1.2150   -0.198842
   7  HG2   ha    E     7.4640  0.0628  2.1669    0.096738
   8  CH1   ca    M     7.6457 -0.2246  0.0376   -0.166419
   9  HH1   ha    E     8.7245 -0.3588  0.0592    0.096738
  10  CG1   ca    M     6.9453 -0.3162 -1.1646   -0.198842
  11  HG1   ha    E     7.4747 -0.5354 -2.0892    0.096738
  12  CF1   ca    M     5.5605 -0.1387 -1.1861   -0.090994
  13  HF1   ha    E     5.0499 -0.2631 -2.1366    0.107521
  14  CE1   ca    M     4.8219  0.1532 -0.0227   -0.070376
  15  B1    b     M     3.2068  0.2190 -0.0374    0.089146
  16  NB1   nh    S     2.5413  1.1125  1.0800    0.012796
  17  CC1   cA    S     1.1880  1.0890  1.2360   -0.025500
  18  NM1   nh    B     0.9232  1.9860  2.2329    0.211712
  19  CM1   c3    3    -0.3747  2.3083  2.8184   -0.166419
  20  HM11  h1    E    -1.1300  1.6446  2.4097    0.096738
  21  HM12  h1    E    -0.3283  2.1787  3.9022    0.096738
  22  HM13  h1    E    -0.6452  3.3442  2.5980    0.096738
  23  CD1   c2    B     2.0924  2.5964  2.6569   -0.304450
  24  HD1   h4    E     2.1001  3.3484  3.4313    0.239604
  25  CB1   c2    S     3.1006  2.0549  1.9251   -0.231553
  26  HB1   h4    E     4.1535  2.2814  1.9368    0.210766
  27  NB2   nh    S     2.6470 -1.2393  0.1727    0.012796
  28  CC2   cB    S     1.3151 -1.5032  0.2011   -0.025500
  29  NM2   nh    B     1.2155 -2.8511  0.4044    0.211712
  30  CM2   c3    3    -0.0020 -3.6489  0.5134   -0.166419
  31  HM21  h1    E    -0.8684 -2.9959  0.4912    0.096738
  32  HM22  h1    E    -0.0644 -4.3581 -0.3160    0.096738
  33  HM23  h1    E     0.0041 -4.2071  1.4526    0.096738
  34  CD2   c2    B     2.4781 -3.4190  0.4948   -0.304450
  35  HD2   h4    E     2.6210 -4.4775  0.6520    0.239604
  36  CB2   c2    S     3.3709 -2.4061  0.3510   -0.231553
  37  HB2   h4    E     4.4485 -2.4235  0.3640    0.210766
  38  NB3   nh    M     2.5442  0.7500 -1.3585    0.012796
  39  CB3   c2    M     3.0981  1.4196 -2.4401   -0.231553
  40  HB3   h4    E     4.1488  1.6441 -2.5144    0.210766
  41  CD3   c2    M     2.0873  1.7230 -3.2915   -0.304450
  42  HD3   h4    E     2.0878  2.2240 -4.2477    0.239604
  43  NM3   nh    M     0.9196  1.2509 -2.7061    0.211712
  44  CM3   c3    3    -0.3773  1.3796 -3.3628   -0.166419
  45  HM31  h1    E    -1.1495  0.9554 -2.7287    0.096738
  46  HM32  h1    E    -0.6019  2.4329 -3.5495    0.096738
  47  HM33  h1    E    -0.3648  0.8469 -4.3173    0.096738
  48  CC3   cC    M     1.1904  0.6725 -1.4969   -0.025500
  49  FE    fe    M    -0.0000 -0.0000 -0.0000    0.021110 
  50  CC4   cA    M    -1.1880 -1.0890 -1.2360   -0.025500
  51  NM4   nh    M    -0.9232 -1.9860 -2.2329    0.211712
  52  CM4   c3    3     0.3747 -2.3084 -2.8183   -0.166419
  53  HM41  h1    E     1.1300 -1.6445 -2.4098    0.096738
  54  HM42  h1    E     0.6453 -3.3442 -2.5976    0.096738
  55  HM43  h1    E     0.3283 -2.1791 -3.9022    0.096738
  56  CD4   c2    M    -2.0924 -2.5964 -2.6569   -0.304450
  57  HD4   h4    E    -2.1001 -3.3485 -3.4313    0.239604
  58  CB4   c2    M    -3.1006 -2.0550 -1.9251   -0.231553
  59  HB4   h4    E    -4.1534 -2.2815 -1.9368    0.210766
  60  NB4   nh    M    -2.5413 -1.1126 -1.0800    0.012796
  61  B2    b     M    -3.2068 -0.2190  0.0374    0.089146
  62  NB5   nh    S    -2.5442 -0.7500  1.3585    0.012796
  63  CC5   cC    S    -1.1904 -0.6725  1.4969   -0.025500
  64  NM5   nh    B    -0.9196 -1.2510  2.7061    0.211712
  65  CM5   c3    3     0.3773 -1.3797  3.3627   -0.166419
  66  HM51  h1    E     1.1494 -0.9551  2.7288    0.096738
  67  HM52  h1    E     0.3647 -0.8474  4.3174    0.096738
  68  HM53  h1    E     0.6021 -2.4330  3.5490    0.096738
  69  CD5   c2    B    -2.0873 -1.7231  3.2915   -0.304450
  70  HD5   h4    E    -2.0878 -2.2241  4.2477    0.239604
  71  CB5   c2    S    -3.0981 -1.4197  2.4401   -0.231553
  72  HB5   h4    E    -4.1488 -1.6442  2.5143    0.210766
  73  NB6   nh    S    -2.6470  1.2392 -0.1727    0.012796
  74  CC6   cB    S    -1.3151  1.5032 -0.2011   -0.025500
  75  NM6   nh    B    -1.2155  2.8510 -0.4045    0.211712
  76  CM6   c3    3     0.0020  3.6489 -0.5133   -0.166419
  77  HM61  h1    E     0.8684  2.9959 -0.4914    0.096738
  78  HM62  h1    E    -0.0042  4.2072 -1.4525    0.096738
  79  HM63  h1    E     0.0645  4.3579  0.3161    0.096738
  80  CD6   c2    B    -2.4781  3.4190 -0.4949   -0.304450
  81  HD6   h4    E    -2.6210  4.4774 -0.6520    0.239604
  82  CB6   c2    S    -3.3709  2.4061 -0.3510   -0.231553
  83  HB6   h4    E    -4.4484  2.4235 -0.3640    0.210766
  84  CE2   ca    M    -4.8219 -0.1532  0.0227   -0.070376
  85  CF3   ca    M    -5.5546 -0.1936 -1.1798   -0.090994
  86  HF3   ha    E    -5.0394 -0.3355 -2.1256    0.107521
  87  CG3   ca    M    -6.9394 -0.0181 -1.2150   -0.198842
  88  HG3   ha    E    -7.4640 -0.0625 -2.1668    0.096738
  89  CH2   ca    M    -7.6457  0.2248 -0.0375   -0.166419
  90  HH2   ha    E    -8.7245  0.3591 -0.0590    0.096738
  91  CG4   ca    M    -6.9453  0.3163  1.1647   -0.198842
  92  HG4   ha    E    -7.4746  0.5355  2.0893    0.096738
  93  CF4   ca    M    -5.5605  0.1388  1.1861   -0.090994
  94  HF4   ha    E    -5.0498  0.2631  2.1366    0.107521

LOOP
 CF2  CE1
 CB1  NB1
 CC1  FE
 CB2  NB2
 CC2  FE
 CC3  NB3
 CC4  NB4
 CB5  NB5
 CC5  FE
 CB6  NB6
 CC6  FE
 CF4  CE2

IMPROPER
 CE1  CG2  CF2  HF2
 CF2  CH1  CG2  HG2
 CG2  CG1  CH1  HH1
 CH1  CF1  CG1  HG1
 CG1  CE1  CF1  HF1  
 CF1  CF2  CE1  B1  
 CC1  CB1  NB1  B1
 NB1  CD1  CB1  HB1
 CB1  NM1  CD1  HD1
 CD1  CC1  NM1  CM1
 NM1  NB1  CC1  FE
 CC2  CB2  NB2  B1
 NB2  CD2  CB2  HB2
 CB2  NM2  CD2  HD2
 CD2  CC2  NM2  CM2
 NM2  NB2  CC2  FE
 CC3  CB3  NB3  B1
 NB3  CD3  CB3  HB3
 CB3  NM3  CD3  HD3
 CD3  CC3  NM3  CM3
 NM3  NB3  CC3  FE
 CC4  CB4  NB4  B2
 NB4  CD4  CB4  HB4
 CB4  NM4  CD4  HD4
 CD4  CC4  NM4  CM4
 NM4  NB4  CC4  FE
 CC5  CB5  NB5  B2
 NB5  CD5  CB5  HB5
 CB5  NM5  CD5  HD5
 CD5  CC5  NM5  CM5
 NM5  NB5  CC5  FE
 CC6  CB6  NB6  B2
 NB6  CD6  CB6  HB6
 CB6  NM6  CD6  HD6
 CD6  CC6  NM6  CM6
 NM6  NB6  CC6  FE
 CE2  CG4  CF4  HF4
 CF4  CH2  CG4  HG4
 CG4  CG3  CH2  HH2
 CH2  CF3  CG3  HG3
 CG3  CE2  CF3  HF3  
 CF3  CF4  CE2  B1  

DONE
STOP
