# Supplementary material for: Understanding Anomalous Cage-Escape Dynamics in Photoredox Processes Driven by a Fe(III) N‑Heterocyclic Carbene Complex
Source: J Am Chem Soc. 2025 Jul 30;147(35):31509–20. doi: 10.1021/jacs.5c04296 (PMC12412107; doi:10.1021/jacs.5c04296)
Supplement: Supplementary file 1 [file ja5c04296_si_001.zip › ff_param/feII.dat]

feII parameters                                                                            

MASS
fe    55.850
b     10.810
cA    12.011
cB    12.011
cC    12.011

BOND
fe-cA   38.738     1.99969
fe-cB   45.773     1.97797
fe-cC   38.739     1.99969
b -nh  127.510     1.57043
b -ca  162.152     1.62380
nh-cA  285.825     1.37557
nh-cB  291.640     1.37294
nh-cC  285.821     1.37557

ANGLE
cA-fe-cB   175.527      90.000
cA-fe-cC   171.621      90.000
cA-fe-cA   149.501     180.000
fe-cA-nh   125.012     127.785
cB-fe-cC   175.555      90.000
cB-fe-cB   127.815     180.000
fe-cB-nh   122.770     127.876
cC-fe-cC   143.643     180.000
fe-cC-nh   124.995     127.785
nh-b -nh    96.092     105.388
nh-b -ca   107.297     113.305
b -nh-cA   134.026     118.241
b -nh-c2   131.021     130.003
b -nh-cB   125.219     120.838
b -nh-cC   134.031     118.240
b -ca-ca   125.257     121.827
cA-nh-c2   140.393     110.865
nh-cA-nh   174.908     104.135
cA-nh-c3   130.410     126.842
cB-nh-c2   139.029     110.909
nh-cB-nh   169.837     104.249
cB-nh-c3   131.753     126.984
cC-nh-c2   140.394     110.865
nh-cC-nh   174.912     104.135
cC-nh-c3   130.410     126.842

DIHEDRAL
cB-fe-cA-nh   1       2.120       0.000    3.   !    95.38 5 2
cA-fe-cB-nh   1       1.723       0.000    3.   !    77.53 5 2
cC-fe-cA-nh   1       2.122       0.000    3.   !    95.48 5 2
cA-fe-cC-nh   1       2.122       0.000    3.   !    95.48 5 2
cA-fe-cA-nh   1       0.000       0.000    2.   !     0.00 5 2
fe-cA-nh-b    1       7.111     180.000    2.   !    56.89 2 2
fe-cA-nh-c2   1       7.625     180.000    2.   !    61.00 2 2
fe-cA-nh-c3   1       6.653     180.000    2.   !    53.22 2 2
cC-fe-cB-nh   1       1.723       0.000    3.   !    77.53 5 2
cB-fe-cC-nh   1       2.119       0.000    3.   !    95.37 5 2
cB-fe-cB-nh   1       0.000       0.000    2.   !     0.00 5 2
fe-cB-nh-b    1       6.942     180.000    2.   !    55.54 2 2
fe-cB-nh-c2   1       7.077     180.000    2.   !    56.62 2 2
fe-cB-nh-c3   1       6.154     180.000    2.   !    49.23 2 2
cC-fe-cC-nh   1       0.000       0.000    2.   !     0.00 5 2
fe-cC-nh-b    1       7.109     180.000    2.   !    56.87 2 2
fe-cC-nh-c2   1       7.625     180.000    2.   !    61.00 2 2
fe-cC-nh-c3   1       6.654     180.000    2.   !    53.23 2 2
nh-b -nh-cA   1       0.750     180.000    6.   !    80.98 3 2
nh-b -nh-c2   1       0.495     180.000    6.   !    53.48 3 2
nh-b -nh-cB   1       0.697     180.000    6.   !    75.32 3 2
nh-b -nh-cC   1       0.750     180.000    6.   !    80.98 3 2
ca-b -nh-cA   1       0.744     180.000    6.   !    80.35 3 2
ca-b -nh-c2   1       0.491     180.000    6.   !    53.07 3 2
nh-b -ca-ca   1       0.491       0.000    6.   !    53.07 3 2
b -nh-cA-nh   1       5.778     180.000    2.   !    46.22 2 2
b -nh-c2-c2   1       5.000     180.000    2.   !    40.00 2 2
b -nh-c2-h4   1       2.158     180.000    2.   !    17.27 2 2
ca-b -nh-cB   1       0.655     180.000    6.   !    70.76 3 2
b -nh-cB-nh   1       5.457     180.000    2.   !    43.66 2 2
ca-b -nh-cC   1       0.744     180.000    6.   !    80.34 3 2
b -nh-cC-nh   1       5.777     180.000    2.   !    46.21 2 2
b -ca-ca-ca   1       7.131     180.000    2.   !    57.05 2 2
b -ca-ca-ha   1       3.966     180.000    2.   !    31.73 2 2
c2-nh-cA-nh   1       7.882     180.000    2.   !    63.06 2 2
cA-nh-c2-c2   1       8.117     180.000    2.   !    64.93 2 2
cA-nh-c2-h4   1       2.584     180.000    2.   !    20.67 2 2
nh-cA-nh-c3   1       7.457     180.000    2.   !    59.66 2 2
cA-nh-c3-h1   1       0.329     180.000    6.   !    35.51 2 3
c2-nh-cB-nh   1       7.060     180.000    2.   !    56.48 2 2
cB-nh-c2-c2   1       7.189     180.000    2.   !    57.51 2 2
cB-nh-c2-h4   1       2.382     180.000    2.   !    19.05 2 2
nh-cB-nh-c3   1       6.857     180.000    2.   !    54.85 2 2
cB-nh-c3-h1   1       0.302     180.000    6.   !    32.60 2 3
c2-nh-cC-nh   1       7.882     180.000    2.   !    63.06 2 2
cC-nh-c2-c2   1       8.117     180.000    2.   !    64.93 2 2
cC-nh-c2-h4   1       2.584     180.000    2.   !    20.67 2 2
nh-cC-nh-c3   1       7.456     180.000    2.   !    59.65 2 2
cC-nh-c3-h1   1       0.329     180.000    6.   !    35.51 2 3

NONB
fe          1.2000  0.0500         ! From Fe in heme
b           1.6000  0.1700         ! Guess from N
cA          1.9080  0.1094         ! parm99: CT (Spellmeyer)
cB          1.9080  0.1094         ! parm99: CT (Spellmeyer)
cC          1.9080  0.1094         ! parm99: CT (Spellmeyer)
