# Supplementary material for: Understanding Anomalous Cage-Escape Dynamics in Photoredox Processes Driven by a Fe(III) N‑Heterocyclic Carbene Complex
Source: J Am Chem Soc. 2025 Jul 30;147(35):31509–20. doi: 10.1021/jacs.5c04296 (PMC12412107; doi:10.1021/jacs.5c04296)
Supplement: Supplementary file 1 [file ja5c04296_si_001.zip › ff_param/feIII.dat]

feIII parameters         

MASS
fe    55.850
b     10.810
cA    12.011
cB    12.011
cC    12.011

BOND
fe-cA   74.548     2.03101
fe-cB   76.926     2.00737
fe-cC   72.424     2.02736
b -nh  114.935     1.57484
b -ca  155.838     1.61646
nh-cA  292.530     1.36468
nh-cB  298.431     1.36242
nh-cC  293.634     1.36528

ANGLE
cA-fe-cB   139.435      90.000
cA-fe-cC   194.079      90.000
cA-fe-cA   152.247     180.000
fe-cA-nh   105.670     127.199
cB-fe-cC   141.685      90.000
cB-fe-cB   127.306     180.000
fe-cB-nh   112.110     127.272
cC-fe-cC   213.959     180.000
fe-cC-nh   101.616     127.205
nh-b -nh    91.458     105.097
nh-b -ca    98.697     113.565
b -nh-cA   115.047     119.357
b -nh-c2   115.571     129.538
b -nh-cB   108.568     122.069
b -nh-cC   110.553     119.028
b -ca-ca   116.409     121.703
cA-nh-c2   125.310     110.246
nh-cA-nh   145.890     105.344
cA-nh-c3   116.226     127.562
cB-nh-c2   124.597     110.284
nh-cB-nh   142.547     105.441
cB-nh-c3   118.655     127.656
cC-nh-c2   125.347     110.326
nh-cC-nh   150.754     105.214
cC-nh-c3   120.233     127.672

DIHEDRAL
cB-fe-cA-nh   1       1.892       0.000    3.   !    85.14 5 2
cA-fe-cB-nh   1       1.736       0.000    3.   !    78.11 5 2
cC-fe-cA-nh   1       1.691       0.000    3.   !    76.08 5 2
cA-fe-cC-nh   1       1.784       0.000    3.   !    80.28 5 2
cA-fe-cA-nh   1       0.000     180.000    2.   !     0.00 5 2
fe-cA-nh-b    1       5.719     180.000    2.   !    45.75 2 2
fe-cA-nh-c2   1       5.852     180.000    2.   !    46.82 2 2
fe-cA-nh-c3   1       5.252     180.000    2.   !    42.02 2 2
cC-fe-cB-nh   1       1.858       0.000    3.   !    83.61 5 2
cB-fe-cC-nh   1       1.685       0.000    3.   !    75.85 5 2
cB-fe-cB-nh   1       0.000       0.000    2.   !     0.00 5 2
fe-cB-nh-b    1       6.233     180.000    2.   !    49.87 2 2
fe-cB-nh-c2   1       6.107     180.000    2.   !    48.85 2 2
fe-cB-nh-c3   1       5.134     180.000    2.   !    41.07 2 2
cC-fe-cC-nh   1       0.000     180.000    2.   !     0.00 5 2
fe-cC-nh-b    1       5.989     180.000    2.   !    47.91 2 2
fe-cC-nh-c2   1       6.265     180.000    2.   !    50.12 2 2
fe-cC-nh-c3   1       5.583     180.000    2.   !    44.66 2 2
nh-b -nh-cA   1       0.732     180.000    6.   !    79.10 3 2
nh-b -nh-c2   1       0.490     180.000    6.   !    52.87 3 2
nh-b -nh-cB   1       0.666     180.000    6.   !    71.94 3 2
nh-b -nh-cC   1       0.709     180.000    6.   !    76.61 3 2
ca-b -nh-cA   1       0.709     180.000    6.   !    76.59 3 2
ca-b -nh-c2   1       0.478     180.000    6.   !    51.66 3 2
nh-b -ca-ca   1       0.465       0.000    6.   !    50.23 3 2
b -nh-cA-nh   1       5.684     180.000    2.   !    45.47 2 2
b -nh-c2-c2   1       4.914     180.000    2.   !    39.31 2 2
b -nh-c2-h4   1       2.150     180.000    2.   !    17.20 2 2
ca-b -nh-cB   1       0.632     180.000    6.   !    68.27 3 2
b -nh-cB-nh   1       5.454     180.000    2.   !    43.63 2 2
ca-b -nh-cC   1       0.677     180.000    6.   !    73.09 3 2
b -nh-cC-nh   1       5.341     180.000    2.   !    42.73 2 2
b -ca-ca-ca   1       6.622     180.000    2.   !    52.98 2 2
b -ca-ca-ha   1       3.643     180.000    2.   !    29.14 2 2
c2-nh-cA-nh   1       7.424     180.000    2.   !    59.39 2 2
cA-nh-c2-c2   1       7.951     180.000    2.   !    63.61 2 2
cA-nh-c2-h4   1       2.642     180.000    2.   !    21.14 2 2
nh-cA-nh-c3   1       6.632     180.000    2.   !    53.06 2 2
cA-nh-c3-h1   1       0.299     180.000    6.   !    32.25 2 3
c2-nh-cB-nh   1       7.108     180.000    2.   !    56.86 2 2
cB-nh-c2-c2   1       7.181     180.000    2.   !    57.45 2 2
cB-nh-c2-h4   1       2.480     180.000    2.   !    19.84 2 2
nh-cB-nh-c3   1       6.554     180.000    2.   !    52.43 2 2
cB-nh-c3-h1   1       0.274     180.000    6.   !    29.63 2 3
c2-nh-cC-nh   1       7.237     180.000    2.   !    57.90 2 2
cC-nh-c2-c2   1       7.749     180.000    2.   !    61.99 2 2
cC-nh-c2-h4   1       2.586     180.000    2.   !    20.69 2 2
nh-cC-nh-c3   1       6.831     180.000    2.   !    54.65 2 2
cC-nh-c3-h1   1       0.300     180.000    6.   !    32.41 2 3

NONB
fe          1.2000  0.0500         ! From Fe in heme
b           1.6000  0.1700         ! Guess from N
cA          1.9080  0.1094         ! parm99: CT (Spellmeyer)
cB          1.9080  0.1094         ! parm99: CT (Spellmeyer)
cC          1.9080  0.1094         ! parm99: CT (Spellmeyer)
